# Supplementary material for: Honey bees preferentially consume freshly-stored pollen
Source: PLoS One. 2017 Apr 21;12(4):e0175933. doi: 10.1371/journal.pone.0175933 (PMC5400263; doi:10.1371/journal.pone.0175933)
Supplement: S1 File — (XLSX) [file pone.0175933.s001.xlsx]

## Sheet: cell counts
Experiment 1 - Frame analysis of stored pollen
Number of cells initially present/deposited/emptied during observation period									cell enumeration by all colonies
cell type\colony	C86	C91	C93	C102	C103	C105	colony average	colony SE	total
initial cells	1878	1761	2335	1213	2099	1351	1772.83	175.591	10637
deposited cells	547	369	716	401	637	656	554.333	58.0857	3326
emptied cells	234	148	222	421	473	661	359.833	78.9416	2159
net change in cells	313	221	494	-20	164	-5	194.5	79.8298	1167
% deposited	29.1267	20.954	30.6638	33.0585	30.3478	48.5566	32.1179	3.69658
% emptied	12.4601	8.40432	9.50749	34.7073	22.5345	48.9267	22.7567	6.62138
% net change	16.6667	12.5497	21.1563	-1.6488	7.81324	-0.370096	9.36117	3.74598
Number of stored pollen cells deposited daily over the observation period							daily colony deposition	daily colony deposition	deposition by all colonies
observation day/colony	C86	C91	C93	C102	C103	C105	average	SE	total
1	60	27	175	55	147	143	101.167	24.919	607
2	29	35	91	21	103	53	55.3333	13.9467	332
3	59	36	152	119	101	144	101.833	18.9374	611
4	71	29	76	84	78	93	71.8333	9.1046	431
5	74	31	81	37	46	45	52.3333	8.31728	314
6	87	59	36	11	13	36	40.3333	11.7917	242
7	167	152	105	74	149	142	131.5	14.2659	789
								total	3326
cells initially present (8d+ old)	1878	1761	2335	1213	2099	1351	1772.83	175.591	10637
total number of cells present during observation period (does not account for cells emptied during period)	2425	2130	3051	1614	2736	2007	2327.17	276.873	13963
	547	369	716	401	637	656	3326
Total number pollen cells emptied (contents consumed) during the last observation interval
	# cells present at beginning of observation period		observed number of cells emptied		expected number of cells emptied
pollen cell age	cells	% cells	ocons	% ocons	econs	RPCER
2d	185	1.56926	43	5.55556	12.1461	354.024
3d	251	2.1291	36	4.65116	16.4793	218.456
4d	350	2.96887	57	7.36434	22.979	248.052
5d	489	4.14793	62	8.01034	32.105	193.116
6d	280	2.3751	22	2.84238	18.3832	119.674
7d	516	4.37696	26	3.35917	33.8777	76.7467
8d or older	9718	82.4328	528	68.2171	638.03	82.7548
*total (except 1d)	11789	100	774	100	774	100
*not including 789 pollen cells deposited in the last observation period
Pearson's chi-square test for goodness of fit for stored pollen cells consumed during the last observation interval
	observed cell number			expected cell number			chi square subtotal emp	chi square subtotal unemp
	emptied (E)	unemptied (U)		E	U
pollen cell age	oE	oU	total cells	eE	eU	total cells
2d	43	142	185	12.1461	172.854	185	78.3764	5.50734
3d	36	215	251	16.4793	234.521	251	23.1236	1.62484
4d	57	293	350	22.979	327.021	350	50.3687	3.5393
5d	62	427	489	32.105	456.895	489	27.8371	1.95605
6d	22	258	280	18.3832	261.617	280	0.71157	0.0500005
7d	26	490	516	33.8777	482.122	516	1.83182	0.128718
8d or older	528	9190	9718	638.03	9079.97	9718	18.9749	1.33332
total	774	11015	11789	774	11015	11789		215.364	chi square total
Pairwise comparisons
2x2 tests of independence
	age (A) observed cell values		age (B) observed values		margin subtotals for 2 x 2 table					expected values				chi-square subtotals & totals
comparison (cell ages A vs B)	oEA	oUA	oEB	oUB	E sTOT	U sTOT	age (A) sTOT	age (B) sTOT	Total number of pollen cells	eEA	eUA	eEB	eUB	EA	UA	EB	UB	total	comparison (cell ages A vs B)
2d vs 3d	43	142	36	215	79	357	185	251	436	33.5206	151.479	45.4794	205.521	2.68068	0.593204	1.9758	0.437222	5.68691	2d vs 3d
2d vs 4d	43	142	57	293	100	435	185	350	535	34.5794	150.421	65.4206	284.579	2.05052	0.471384	1.08385	0.24916	3.85491	2d vs 4d
2d vs 5d	43	142	62	427	105	569	185	489	674	28.8205	156.18	76.1795	412.82	6.97625	1.28736	2.63928	0.487037	11.3899	2d vs 5d
2d vs 6d	43	142	22	258	65	400	185	280	465	25.8602	159.14	39.1398	240.86	11.36	1.846	7.50572	1.21968	21.9314	2d vs 6d
2d vs 7d	43	142	26	490	69	632	185	516	701	18.2097	166.79	50.7903	465.21	33.749	3.68462	12.0999	1.32104	50.8546	2d vs 7d
2d vs 8d+	43	142	528	9190	571	9332	185	9718	9903	10.667	174.333	560.333	9157.67	98.0058	5.99671	1.86572	0.114158	105.982	2d vs 8d+
3d vs 4d	36	215	57	293	93	508	251	350	601	38.8403	212.16	54.1597	295.84	0.2077	0.0380238	0.14895	0.0272685	0.421942	3d vs 4d
3d vs 5d	36	215	62	427	98	642	251	489	740	33.2405	217.759	64.7595	424.241	0.229076	0.034968	0.117583	0.0179488	0.399576	3d vs 5d
3d vs 6d	36	215	22	258	58	473	251	280	531	27.4162	223.584	30.5838	249.416	2.68752	0.329548	2.40917	0.295417	5.72166	3d vs 6d
3d vs 7d	36	215	26	490	62	705	251	516	767	20.2894	230.711	41.7106	474.289	12.165	1.06983	5.91749	0.520403	19.6728	3d vs 7d
3d vs 8d+	36	215	528	9190	564	9405	251	9718	9969	14.2004	236.8	549.8	9168.2	33.4653	2.00685	0.864354	0.0518337	36.3884	3d vs 8d+
4d vs 5d	57	293	62	427	119	720	350	489	839	49.6424	300.358	69.3576	419.642	1.09047	0.180231	0.780503	0.129	2.18021	4d vs 5d
4d vs 6d	57	293	22	258	79	551	350	280	630	43.8889	306.111	35.1111	244.889	3.91674	0.561565	4.89592	0.701956	10.0762	4d vs 6d
4d vs 7d	57	293	26	490	83	783	350	516	866	33.545	316.455	49.455	466.545	16.3999	1.73843	11.124	1.17917	30.4415	4d vs 7d
4d vs 8d+	57	293	528	9190	585	9483	350	9718	10068	20.3367	329.663	564.663	9153.34	66.0971	4.07748	2.38053	0.146853	72.7019	4d vs 8d+
5d vs 6d	62	427	22	258	84	685	489	280	769	53.4148	435.585	30.5852	249.415	1.37986	0.16921	2.40984	0.295513	4.25442	5d vs 6d
5d vs 7d	62	427	26	490	88	917	489	516	1005	42.8179	446.182	45.1821	470.818	8.59343	0.824669	8.14377	0.781518	18.3434	5d vs 7d
5d vs 8d+	62	427	528	9190	590	9617	489	9718	10207	28.2659	460.734	561.734	9156.27	40.2602	2.46995	2.02585	0.124285	44.8803	5d vs 8d+
6d vs 7d	22	258	26	490	48	748	280	516	796	16.8844	263.116	31.1156	484.884	1.5499	0.0994587	0.84103	0.0539698	2.54436	6d vs 7d
6d vs 8d+	22	258	528	9190	550	9448	280	9718	9998	15.4031	264.597	534.597	9183.4	2.82537	0.164474	0.0814059	0.00473891	3.07599	6d vs 8d+
7d vs 8d+	26	490	528	9190	554	9680	516	9718	10234	27.9328	488.067	526.067	9191.93	0.133736	0.00765389	0.00710102	0.000406401	0.148897	7d vs 8d+

## Sheet: dual choice assay
Experiment 2 - Dual choice feeding assay
	comparison	cage	former choice	latter choice	total amount of
pollen age choice	TMT code	code	pollen emptied/bee (mg)	pollen emptied/bee (mg)	pollen emptied/bee (mg)				AVE	SE
1d-old vs 5d-old	BC	1	6.146	1.149	7.295			1d-old	5.662	0.347485
1d-old vs 5d-old	BC	2	5.663	2.654	8.317			10d-old	1.75967	0.200453
1d-old vs 5d-old	BC	3	5.803	1.352	7.155
1d-old vs 5d-old	BC	4	4.718	2.554	7.272			1d-old	5.32783	0.264576
1d-old vs 5d-old	BC	5	4.501	3.087	7.588			5d-old	2.281	0.335603
1d-old vs 5d-old	BC	6	5.136	2.89	8.026
1d-old vs 10d-old	BD	1	6.838	2.017	8.855			5d-old	4.41517	0.362495
1d-old vs 10d-old	BD	2	4.589	1.013	5.602			10d-old	3.77583	0.366168
1d-old vs 10d-old	BD	3	6.308	1.921	8.229
1d-old vs 10d-old	BD	4	4.992	2.449	7.441
1d-old vs 10d-old	BD	5	5.292	1.492	6.784
1d-old vs 10d-old	BD	6	5.953	1.666	7.619
5d-old vs 10d-old	CD	1	3.788	3.096	6.884
5d-old vs 10d-old	CD	2	5.683	2.855	8.538
5d-old vs 10d-old	CD	3	3.875	5.005	8.88
5d-old vs 10d-old	CD	4	4.604	3.316	7.92
5d-old vs 10d-old	CD	5	3.384	4.759	8.143
5d-old vs 10d-old	CD	6	5.157	3.624	8.781

## Sheet: fresh worker mass
Experiment 3 - No choice feeding assay - fresh worker mass
	TMT	bee	worker fresh mass	fresh mass w/o hindgut	diet treatment		TMT	fresh mass w/o hindgut (mg)	fresh mass w/o hindgut (mg)
stored pollen age	code	code	(mg)	(mg)	stored pollen age	n	code	AVE	SE
1d-old	B	4	108	73.8	1d	12	B	73.7083	1.61496
1d-old	B	5	109.6	71	5d	12	C	75.3583	2.22133
1d-old	B	6	104.8	75	10d	12	D	74.9583	2.07202
1d-old	B	23	136	83.8
1d-old	B	24	141	80.1
1d-old	B	28	112.2	67.7
1d-old	B	29	99.8	68.5
1d-old	B	30	120.8	77.6
1d-old	B	32	102.9	70.8
1d-old	B	40	112.6	68.7
1d-old	B	41	132.2	80.1
1d-old	B	42	116.6	67.4
5d-old	C	7	120.2	78.9
5d-old	C	8	114.1	94.6
5d-old	C	9	119.9	73.6
5d-old	C	19	96.2	66.4
5d-old	C	20	104.1	78.9
5d-old	C	21	99.1	67.6
5d-old	C	34	122	71.1
5d-old	C	35	123	74.5
5d-old	C	36	120.6	72.4
5d-old	C	43	109.8	68.7
5d-old	C	44	120.1	81.7
5d-old	C	48	131.4	75.9
10d-old	D	10	139	83.1
10d-old	D	11	101	72.3
10d-old	D	12	122	76.8
10d-old	D	16	109.4	68.7
10d-old	D	17	95.3	64.4
10d-old	D	18	123.2	76
10d-old	D	22	113.4	81.6
10d-old	D	31	133.5	90.3
10d-old	D	33	103	74.2
10d-old	D	45	126.8	71
10d-old	D	46	121.8	71.9
10d-old	D	47	116.5	69.2

## Sheet: pollen consumption
Experiment 3 - No choice feeding assay - average pollen consumption per bee
	TMT	cage	stored pollen	bee deaths	bee-days lost	reduction in	bees present (adjusted)	stored pollen consumed		diet treatment		TMT	pollen consumption (mg/bee)	pollen consumption (mg/bee)
stored pollen age	code	code	consumed (mg)	number, day observed	(days not fully present out of 7 days)	bee-observation period equivalent	during observation period	per bee (mg)		stored pollen age	n	code	AVE	SE
1d-old	B	1	2815.3				60	46.9217		1d	12	B	43.5094	1.78304
1d-old	B	2	2911.3	1, day 2	6	0.86	59.14	49.2273		5d	12	C	44.5081	1.91336
1d-old	B	3	2546.3				60	42.4383		10d	12	D	46.0808	1.39539
1d-old	B	4	2270.7				60	37.845
1d-old	B	5	2670.7	1, day 3	5	0.71	59.29	45.0447
1d-old	B	6	2335.2	1, day 1	7	1	59	39.5797
5d-old	C	1	3043				60	50.7167
5d-old	C	2	2523	1, day 2	6	0.86	59.14	42.6615
5d-old	C	3	2311.1				60	38.5183
5d-old	C	4	2425.4	1, day 3	5	0.71	59.29	40.9074
5d-old	C	5	2716	1, day 6	2	0.29	59.71	45.4865
5d-old	C	6	2925.5				60	48.7583
10d-old	D	1	2818.2	1, day 2	6	0.86	59.14	47.653
10d-old	D	2	2798.9				60	46.6483
10d-old	D	3	2645.4	1, day 4			60	44.09
10d-old	D	4	2964.2	2, day 1, day 2	13 (7 + 6)	1.86	58.14	50.9838
10d-old	D	5	2730.5	1, day 1	7	1	59	46.2797
10d-old	D	6	2420.8	1, day 3	5	0.71	59.29	40.8298

## Sheet: hindgut contents
Experiment 3 - No choice feeding assay - dried hindgut contents
	TMT	bee	hindgut contents	tube (mg)	hindgut contents	hindgut contents	hindgut contents		diet treatment		TMT	dried hindgut contents (mg)	dried hindgut contents (mg)
stored pollen age	code	code	tube & fresh mass (mg)	tare	tube & dry mass (mg)	fresh mass (mg)	dry mass (mg)		stored pollen age	n	code	AVE	SE
1d-old	B	4	1149.5	1114.9	1122.3	34.6	7.4		1d-old	12	B	8.28333	0.895937
1d-old	B	5	1144	1110.4	1118.7	33.6	8.3		5d-old	12	C	8.375	0.915616
1d-old	B	6	1139.7	1110.5	1116.6	29.2	6.1		10d-old	12	D	9.01667	1.06699
1d-old	B	32	1137	1111.5	1117.3	25.5	5.8
1d-old	B	23	1157.5	1112.3	1127	45.2	14.7
1d-old	B	24	1150.8	1114.7	1124.7	36.1	10
1d-old	B	28	1152.4	1112.2	1121.4	40.2	9.2
1d-old	B	29	1125.1	1112.6	1114.6	12.5	2
1d-old	B	30	1143.6	1115.4	1122.6	28.2	7.2
1d-old	B	40	1142.1	1111	1119	31.1	8
1d-old	B	41	1150.1	1114.2	1124.5	35.9	10.3
1d-old	B	42	1157.2	1114.1	1124.5	43.1	10.4
5d-old	C	7	1147.8	1112	1122	35.8	10
5d-old	C	8	1130	1114.2	1119.5	15.8	5.3
5d-old	C	9	1134.6	1111	1116.3	23.6	5.3
5d-old	C	19	1144.7	1114.7	1121.7	30	7
5d-old	C	20	1137.9	1112.7	1118.5	25.2	5.8
5d-old	C	21	1137.6	1110.5	1117	27.1	6.5
5d-old	C	34	1162.9	1113.4	1127.1	49.5	13.7
5d-old	C	35	1149.3	1112.4	1122	36.9	9.6
5d-old	C	36	1151.2	1109.4	1121.7	41.8	12.3
5d-old	C	43	1125.6	1109.8	1113.6	15.8	3.8
5d-old	C	44	1153.8	1114.4	1124.3	39.4	9.9
5d-old	C	48	1154.9	1114.3	1125.6	40.6	11.3
10d-old	D	10	1144	1109.6	1119.8	34.4	10.2
10d-old	D	11	1129.9	1110.5	1116.6	19.4	6.1
10d-old	D	12	1159.2	1115.6	1127.4	43.6	11.8
10d-old	D	16	1149.5	1109.5	1118.2	40	8.7
10d-old	D	17	1136	1110.5	1115.7	25.5	5.2
10d-old	D	18	1139.7	1116.2	1121.1	23.5	4.9
10d-old	D	31	1141.1	1110	1117.8	31.1	7.8
10d-old	D	22	1155.5	1107.9	1121.3	47.6	13.4
10d-old	D	33	1136.5	1111.7	1117.7	24.8	6
10d-old	D	46	1140.3	1113.5	1122	26.8	8.5
10d-old	D	47	1169	1112	1129.4	57	17.4
10d-old	D	45	1144.1	1109.9	1118.1	34.2	8.2

## Sheet: HPG soluble protein
Experiment 3 - No choice feeding assay - HPG soluble protein content
	TMT	bee		trip 1	trip 2	trip 3	ave	SE	ave	soluble protein	soluble protein		TMT	SP (ug)	SP (ug)
stored pollen age	code	code	plate	ABS	ABS	ABS	ABS	ABS	net ABS	conc (µg/mL)	amount (µg/bee)	diet treatment	code	ave	SE
1d-old	B	4	1	0.436	0.421	0.472	0.443	0.0151332	0.152	142.589	199.625	1d-old	B	155.47	19.761
1d-old	B	5	1	0.426	0.413	0.412	0.417	0.00450938	0.126	118.199	165.478	5d-old	C	156.08	25.4829
1d-old	B	6	1	0.355	0.327	0.329	0.337	0.00901876	0.046	43.152	60.4128	10d-old	D	169.646	27.8843
1d-old	B	23	1	0.476	0.5	0.465	0.480333	0.0103336	0.189333	177.611	248.655
1d-old	B	24	1	0.39	0.397	0.384	0.390333	0.00375659	0.0993333	93.1832	130.457
1d-old	B	28	2	0.366	0.354	0.372	0.364	0.00529166	0.093	74.4	104.16
1d-old	B	29	2	0.337	0.347	0.352	0.345333	0.00440971	0.0743333	59.4667	83.2533
1d-old	B	30	2	0.413	0.43	0.477	0.44	0.0191404	0.169	135.2	189.28
1d-old	B	32	2	0.332	0.33	0.326	0.329333	0.00176389	0.0583333	46.6667	65.3333
1d-old	B	40	2	0.486	0.446	0.433	0.455	0.0159483	0.184	147.2	206.08
1d-old	B	41	2	0.402	0.42	0.394	0.405333	0.0076886	0.134333	107.467	150.453
1d-old	B	42	2	0.482	0.516	0.518	0.505333	0.0116813	0.234333	187.467	262.453
5d-old	C	7	1	0.359	0.401	0.386	0.382	0.0122886	0.091	85.3659	119.512
5d-old	C	8	1	0.377	0.341	0.373	0.363667	0.0113923	0.0726667	68.1676	95.4346
5d-old	C	9	1	0.385	0.384	0.386	0.385	0.000577367	0.094	88.1801	123.452
5d-old	C	19	1	0.326	0.326	0.371	0.341	0.0150004	0.05	46.9043	65.666
5d-old	C	20	1	0.357	0.361	0.392	0.37	0.0110608	0.079	74.1088	103.752
5d-old	C	21	1	0.347	0.348	0.338	0.344333	0.00317989	0.0533333	50.0313	70.0438
5d-old	C	34	2	0.577	0.573	0.56	0.57	0.00513175	0.299	239.2	334.88
5d-old	C	35	2	0.49	0.506	0.474	0.49	0.00923788	0.219	175.2	245.28
5d-old	C	36	2	0.528	0.511	0.504	0.514333	0.00712606	0.243333	194.667	272.533
5d-old	C	43	2	0.36	0.385	0.341	0.362	0.0127414	0.091	72.8	101.92
5d-old	C	44	2	0.367	0.403	0.372	0.380667	0.0112599	0.109667	87.7333	122.827
5d-old	C	48	2	0.477	0.494	0.425	0.465333	0.0207558	0.194333	155.467	217.653
10d-old	D	10	1	0.467	0.429	0.434	0.443333	0.0119214	0.152333	142.902	200.063
10d-old	D	11	1	0.361	0.337	0.372	0.356667	0.0103336	0.0656667	61.601	86.2414
10d-old	D	12	1	0.541	0.534	0.494	0.523	0.0146406	0.232	217.636	304.69
10d-old	D	16	1
10d-old	D	17	1	0.392	0.406	0.363	0.387	0.0126627	0.096	90.0563	126.079
10d-old	D	18	1	0.359	0.356	0.42	0.378333	0.0208519	0.0873333	81.9262	114.697
10d-old	D	22	1	0.564	0.598	0.56	0.574	0.0120558	0.283	265.478	371.67
10d-old	D	31	2	0.328	0.346	0.396	0.356667	0.0203421	0.0856667	68.5333	95.9467
10d-old	D	33	2	0.424	0.391	0.388	0.401	0.0115329	0.13	104	145.6
10d-old	D	45	2	0.359	0.378	0.317	0.351333	0.0180221	0.0803333	64.2667	89.9733
10d-old	D	46	2	0.443	0.461	0.421	0.441667	0.0115666	0.170667	136.533	191.147
10d-old	D	47	2	0.428	0.378	0.382	0.396	0.0160421	0.125	100	140
		plate 1	conc	ABS 562	ABS 562	net ABS 562
		H1-H25	µg/mL	mean	SE	mean
		STD D	750	1.053	0.0034641	0.762
		STD E	500	0.842	0.00519615	0.551
		STD F	250	0.62	0.00519615	0.329
		STD G	125	0.455	0.0024037	0.164
		STD H	25	0.31	0.0069282	0.019
		STD I	5	0.304	0.0138564	0.013
		BLANK	0	0.291	0.0196299	0
		plate 2	conc	ABS 562	ABS 562	net ABS 562
		H26-48	µg/mL	mean	SE	mean
		STD D	750	1.219	0.00750555	0.948
		STD E	500	0.879	0.023094	0.608
		STD F	250	0.574	0.046188	0.303
		STD G	125	0.449	0.00635085	0.178
		STD H	25	0.317	0.00750555	0.046
		STD I	5	0.282	0.00635085	0.011
		BLANK	0	0.271	0.0092376	0

## Sheet: stats
No choice feeding assays - individual bee metrics
			fresh mass		HPG
	TMT	bee	w/o hindgut contents	hindgut content	soluble protein
stored pollen age	code	code	(mg)	dry mass (mg)	amount (µg)
1d-old	B	4	73.8	7.4	199.625
1d-old	B	5	71	8.3	165.478
1d-old	B	6	75	6.1	60.4128
1d-old	B	23	83.8	5.8	248.655
1d-old	B	24	80.1	14.7	130.457
1d-old	B	28	67.7	10	104.16
1d-old	B	29	68.5	9.2	83.2533
1d-old	B	30	77.6	2	189.28
1d-old	B	32	70.8	7.2	65.3333
1d-old	B	40	68.7	8	206.08
1d-old	B	41	80.1	10.3	150.453
1d-old	B	42	67.4	10.4	262.453
5d-old	C	7	78.9	10	119.512
5d-old	C	8	94.6	5.3	95.4346
5d-old	C	9	73.6	5.3	123.452
5d-old	C	19	66.4	7	65.666
5d-old	C	20	78.9	5.8	103.752
5d-old	C	21	67.6	6.5	70.0438
5d-old	C	34	71.1	13.7	334.88
5d-old	C	35	74.5	9.6	245.28
5d-old	C	36	72.4	12.3	272.533
5d-old	C	43	68.7	3.8	101.92
5d-old	C	44	81.7	9.9	122.827
5d-old	C	48	75.9	11.3	217.653
10d-old	D	10	83.1	10.2	200.063
10d-old	D	11	72.3	6.1	86.2414
10d-old	D	12	76.8	11.8	304.69
10d-old	D	16	68.7	8.7
10d-old	D	17	64.4	5.2	126.079
10d-old	D	18	76	4.9	114.697
10d-old	D	22	81.6	13.4	371.67
10d-old	D	31	90.3	7.8	95.9467
10d-old	D	33	74.2	6	145.6
10d-old	D	45	71	8.5	89.9733
10d-old	D	46	71.9	17.4	191.147
10d-old	D	47	69.2	8.2	140
No choice feeding assay - average stored pollen consumed/bee
	TMT	cage	pollen consumed/bee (mg)
stored pollen age	code	code	during the observation period
1d-old	B	1	46.9217
1d-old	B	2	49.2273
1d-old	B	3	42.4383
1d-old	B	4	37.845
1d-old	B	5	45.0447
1d-old	B	6	39.5797
5d-old	C	1	50.7167
5d-old	C	2	42.6615
5d-old	C	3	38.5183
5d-old	C	4	40.9074
5d-old	C	5	45.4865
5d-old	C	6	48.7583
10d-old	D	1	47.653
10d-old	D	2	46.6483
10d-old	D	3	44.09
10d-old	D	4	50.9838
10d-old	D	5	46.2797
10d-old	D	6	40.8298
